# Supplementary material for: Soluble cytokines and chemokines in NSCLC: drivers of immune evasion and angiogenesis
Source: Front Immunol. 2026 Mar 10;17:1699065. doi: 10.3389/fimmu.2026.1699065 (PMC13011355; doi:10.3389/fimmu.2026.1699065)
Supplement: Supplementary file 1 [file Table1.xlsx]

## Sheet: Sheet1
Table S1. Soluble Cytokines and Chemokines in NSCLC.
Molecule	Receptor / Pathway	Major Functions in NSCLC	Clinical Relevance
IL-6	JAK2/STAT3 pathway	Tumor proliferation, angiogenesis, immune evasion	Correlates with tumor burden and poor ICI response
IL-8 (CXCL8)	CXCR1, CXCR2; MAPK, PI3K pathways	Neutrophil/MDSC recruitment, EMT, angiogenesis	Elevated IL-8 predicts resistance to PD-1 therapy
IL-10	IL-10R; STAT3 pathway	Immunosuppressive TAM polarization, VEGF induction, anti-apoptotic effect	Associated with late-stage NSCLC and metastasis
IL-17A	JAK2/STAT3 and NF-κB pathways	PD-L1 upregulation, EMT promotion, inflammation	High levels linked to immune-related pneumonitis and poor ICI response
IL-18	IL-18R; IFN-γ induction cascade	T cell/NK cell activation, MHC-I upregulation	Enhances immune activation but may increase metastasis
IFN-γ	JAK/STAT and PI3K-Akt pathways	Antigen presentation, T cell cytotoxicity	Elevated levels correlate with ICI benefit; may promote adaptive resistance
TNF-α	TNFR1, TNFR2; NF-κB pathway	Proinflammatory signaling, immune modulation	Dual effects: pro-tumor or antitumor; under trial with PD-1 therapy
CXCL12	CXCR4; PI3K, MAPK pathways	Tumor cell migration, EMT, angiogenesis	Overexpressed in metastatic niches; CXCR4 blockade under investigation
CCL21	CCR7; ERK, Akt pathways	Treg recruitment, lymphangiogenesis, immune suppression	High intratumoral levels predict Treg enrichment and poor prognosis
CCL25	CCR9; PI3K/Akt pathway	MMP2/9 upregulation, ECM degradation	Promotes invasiveness; associated with nodal metastasis
CXCL13	CXCR5	TLS formation, B/T cell homing, lymphotropism	Elevated in adenocarcinoma; subtype-specific metastatic signature
VEGF-A	VEGFR-1, VEGFR-2; MAPK, PI3K pathways	Vascular permeability, angiogenesis	Prognostic marker; correlates with microvascular density and effusions
VEGF-C/D	VEGFR-3	Lymphangiogenesis	Supports lymphatic metastasis and PET-based staging
bFGF	FGFR; ERK/MAPK pathways	Endothelial proliferation, ECM remodeling	Synergizes with VEGF; upregulated in invasive NSCLC
Angiopoietin-2 (Ang-2)	Tie2 (functional antagonist)	Vascular destabilization, dendritic cell suppression	Links aberrant angiogenesis and immune escape
